# Supplementary material for: Addressing Teacher Occupational Health in Challenging Times: The Role of a Positive Organizational Climate in Buffering Teachers’ Burnout
Source: Int J Environ Res Public Health. 2025 Dec 28;23(1):42. doi: 10.3390/ijerph23010042 (PMC12841013; doi:10.3390/ijerph23010042)
Supplement: Supplementary file 1 [file ijerph-23-00042-s001.zip]

Archive with 1 entries (1 files):
- ijerph-4010822-supplementary.pdf
